# Supplementary material for: MPZL1 as an HGF/MET signaling amplifier promotes cell migration and invasion in glioblastoma
Source: Genes Dis. 2023 Sep 9;11(5):101085. doi: 10.1016/j.gendis.2023.101085 (PMC11176650; doi:10.1016/j.gendis.2023.101085)
Supplement: Multimedia component 2 [file mmc2.xlsx]

## Sheet: Sheet1
Table S1. Differentially expressed genes between High-MPZL1 group and Low-MPZL1 group
id	logFC	AveExpr	t	P.Value	adj.P.Val	B	Group
COL4A1	1.7163	3.98098	12.8769	2.90506e-35	2.75035e-34	69.1156	Up
COL3A1	1.57679	3.23694	11.3487	3.42178e-28	2.14227e-27	52.9775	Up
DDX6	1.564	3.53889	19.4948	3.52098e-72	7.31578e-70	153.58	Up
SERINC5	1.55995	3.05391	18.1125	8.87385e-64	7.53662e-62	134.341	Up
VEGFA	1.52188	5.6675	11.5993	2.63088e-29	1.75727e-28	55.5185	Up
HIST2H2BF	1.49666	1.87059	10.1773	3.09822e-23	1.46304e-22	41.6835	Up
CDH11	1.49502	3.7156	22.1797	3.05823e-89	4.74454e-86	192.66	Up
AC007620.3	1.46868	2.5642	23.289	1.60848e-96	1.2477e-92	209.335	Up
GTF2IP1	1.46351	3.517	16.9433	6.406e-57	2.78643e-55	118.641	Up
VCAN	1.44562	4.84219	17.5961	1.01614e-60	6.12609e-59	127.338	Up
GNB4	1.4275	2.93332	21.7125	3.2695e-86	3.45839e-83	185.721	Up
HIST2H4A	1.40542	3.19285	9.16162	2.74044e-19	1.03864e-18	32.7082	Up
HNRNPUL2-BSCL2	1.39678	2.88769	18.2044	2.50615e-64	2.26929e-62	135.598	Up
SMAD1	1.38466	3.44246	20.985	1.53056e-81	8.4804e-79	175.022	Up
TCF12	1.37855	5.4761	17.22	1.60563e-58	7.93301e-57	122.305	Up
MPZL1	1.35638	4.94535	40.5977	4.21855e-215	9.81699e-211	480.845	Up
RP11-312O7.2	1.35292	2.55354	15.7862	2.19493e-50	5.81095e-49	103.686	Up
RELL1	1.31846	2.1113	17.2767	7.51588e-59	3.85369e-57	123.06	Up
COL4A2	1.29667	4.65008	10.2859	1.12089e-23	5.43309e-23	42.6887	Up
XXbac-BPG252P9.9	1.28721	3.23743	11.8465	2.01184e-30	1.43173e-29	58.0657	Up
RP11-1035H13.3	1.27082	1.66567	12.2083	4.33672e-32	3.42749e-31	61.8686	Up
ETS1	1.26971	3.6215	19.5143	2.66989e-72	5.7001e-70	153.855	Up
ZDHHC20	1.26665	2.59163	16.5034	2.09888e-54	7.32279e-53	112.884	Up
SPARC	1.26627	10.1254	14.8022	4.76465e-45	8.5291e-44	91.4796	Up
FTO	1.2591	4.18256	15.1022	1.18525e-46	2.39635e-45	95.1485	Up
P2RX7	1.25242	3.11321	15.5534	4.19502e-49	1.01478e-47	100.755	Up
COL1A1	1.23209	3.35394	8.94951	1.65581e-18	6.01317e-18	30.9341	Up
RP11-396K3.1	1.19915	4.24463	14.8501	2.65041e-45	4.8527e-44	92.0621	Up
TRAM1	1.19184	4.3468	21.2703	2.2921e-83	1.61635e-80	179.202	Up
SRGAP2C	1.19179	2.45644	19.2971	5.83725e-71	1.12263e-68	150.787	Up
DYNC1LI2	1.1916	5.4435	14.1525	1.2076e-41	1.74114e-40	83.6968	Up
SOX4	1.18671	4.98944	12.7435	1.27606e-34	1.16406e-33	67.6478	Up
SRGAP2B	1.18201	2.7372	18.4504	8.35698e-66	9.34977e-64	138.98	Up
FAM115B	1.16702	1.63728	17.6938	2.70308e-61	1.72812e-59	128.655	Up
FSTL1	1.16688	4.17969	14.8582	2.40052e-45	4.40209e-44	92.1605	Up
RP11-262H14.5	1.16444	2.24975	13.136	1.5875e-36	1.63246e-35	71.9992	Up
TIMM23B	1.16178	2.65868	13.4524	4.31921e-38	4.94891e-37	75.5754	Up
MTPN	1.15433	5.57887	15.4368	1.82126e-48	4.24249e-47	99.2965	Up
NTN1	1.15406	3.69842	18.1862	3.21778e-64	2.869e-62	135.35	Up
HIST1H3H	1.14792	1.43973	7.63863	5.04828e-14	1.41557e-13	20.7729	Up
PXDN	1.14768	3.77511	15.7017	6.42045e-50	1.64007e-48	102.62	Up
RBBP4	1.14492	5.22003	19.0612	1.63631e-69	2.6816e-67	147.472	Up
MT-ATP8	1.14414	12.1055	7.82059	1.30868e-14	3.80441e-14	22.0989	Up
TNPO3	1.13856	3.32765	20.4047	7.32861e-78	2.584e-75	166.593	Up
BBX	1.13822	3.29165	13.8714	3.33655e-40	4.35718e-39	80.4021	Up
RP11-1212A22.1	1.13593	4.8443	13.0705	3.32338e-36	3.35739e-35	71.2662	Up
NID1	1.13419	3.05141	16.9232	8.36386e-57	3.61105e-55	118.376	Up
SMAD4	1.1339	4.05495	20.6725	1.48362e-79	6.5324e-77	170.472	Up
TNC	1.13046	4.79997	10.4178	3.21945e-24	1.61814e-23	43.9224	Up
COL1A2	1.12568	4.11006	9.36689	4.65004e-20	1.83315e-19	34.4586	Up
LMNB1	1.12447	3.27121	15.2538	1.80115e-47	3.8631e-46	97.02	Up
HP1BP3	1.12187	5.93536	18.4445	9.07401e-66	1.01034e-63	138.898	Up
CSNK1A1	1.11399	5.2814	22.0619	1.78438e-88	2.44261e-85	190.905	Up
HNRNPH1	1.11136	7.32494	16.67	2.36731e-55	9.07572e-54	115.053	Up
HIST1H2BC	1.10807	2.00669	6.74901	2.49428e-11	6.0019e-11	14.6953	Up
CDYL	1.10766	3.59046	11.4592	1.11062e-28	7.15541e-28	54.092	Up
DDR1	1.10379	7.72592	14.8617	2.30094e-45	4.2228e-44	92.2025	Up
ZEB1	1.10367	4.94817	15.952	2.63777e-51	7.40453e-50	105.792	Up
CD93	1.10237	2.29851	14.1501	1.242e-41	1.78964e-40	83.6689	Up
PDGFRA	1.09671	4.34809	10.1376	4.48254e-23	2.09813e-22	41.3184	Up
ENAH	1.09499	4.60374	18.6747	3.69324e-67	4.59601e-65	142.082	Up
CRISPLD1	1.08891	3.27349	16.204	1.03005e-52	3.1833e-51	109.014	Up
ATF7IP	1.0877	2.89594	19.9811	3.34136e-75	9.36829e-73	160.503	Up
HIST1H2BG	1.0847	1.40861	6.79144	1.88395e-11	4.56682e-11	14.9696	Up
MT-ND4L	1.08366	11.9867	10.2518	1.54409e-23	7.41337e-23	42.372	Up
ADAM17	1.07829	2.62453	22.8643	1.01563e-93	2.95434e-90	202.92	Up
RP11-274B21.1	1.07654	2.0514	15.8681	7.72259e-51	2.10683e-49	104.724	Up
G3BP1	1.07437	4.51509	20.6043	4.01668e-79	1.66915e-76	169.481	Up
SOCS7	1.07318	2.27151	16.5386	1.32469e-54	4.67784e-53	113.341	Up
HIST3H2BB	1.06788	1.23604	7.96646	4.34779e-15	1.29898e-14	23.1819	Up
SLC8A1	1.0669	2.4452	10.2438	1.66354e-23	7.96054e-23	42.2983	Up
TROVE2	1.06612	2.96344	21.0572	5.29444e-82	3.08017e-79	176.078	Up
FN1	1.06479	6.50268	10.5717	7.40224e-25	3.85623e-24	45.3764	Up
EIF4B	1.06163	6.1499	18.086	1.27768e-63	1.06189e-61	133.979	Up
LBH	1.05977	3.4918	13.5465	1.46173e-38	1.72494e-37	76.6506	Up
NAMPT	1.05951	4.54507	11.6603	1.40092e-29	9.48802e-29	56.1428	Up
HYOU1	1.05797	4.72945	17.8753	2.28393e-62	1.60088e-60	131.112	Up
RP11-1415C14.4	1.05781	1.9844	9.83784	7.03858e-22	3.07175e-21	38.5969	Up
MYC	1.05569	4.03177	15.0279	2.97291e-46	5.82837e-45	94.235	Up
ZNF532	1.05507	4.68365	17.9496	8.28398e-63	6.2186e-61	132.12	Up
SOX6	1.05329	3.14697	13.1082	2.17185e-36	2.20993e-35	71.6883	Up
GUSBP9	1.05189	2.06627	11.0968	4.31903e-27	2.54838e-26	50.467	Up
MMP14	1.05065	4.64491	10.3623	5.44873e-24	2.69438e-23	43.402	Up
LDLRAD3	1.048	4.08582	13.5323	1.72227e-38	2.02624e-37	76.4878	Up
IGFBP5	1.04795	5.27944	10.5157	1.26616e-24	6.51478e-24	44.8454	Up
LHFPL4	1.04794	3.07265	10.8178	6.80399e-26	3.7807e-25	47.738	Up
LAMC1	1.04501	3.22303	13.974	9.98171e-41	1.35049e-39	81.6	Up
CD44	1.04495	5.19138	10.4309	2.84331e-24	1.43426e-23	44.0452	Up
GPATCH2L	1.04494	2.85909	14.9593	6.92723e-46	1.32242e-44	93.3948	Up
LUC7L2	1.04348	2.11969	15.317	8.17774e-48	1.8107e-46	97.8044	Up
HIST1H2BN	1.03996	1.40897	7.52339	1.17037e-13	3.20873e-13	19.9476	Up
HIST2H3D	1.03973	1.12368	7.36154	3.7422e-13	9.97877e-13	18.8073	Up
DPYSL3	1.03872	6.70682	16.2294	7.41284e-53	2.32173e-51	109.341	Up
HIST2H3A	1.03565	1.21353	8.14489	1.10317e-15	3.41835e-15	24.5305	Up
HIST2H3C	1.03565	1.21353	8.14489	1.10317e-15	3.41835e-15	24.5305	Up
SLAIN2	1.03533	3.0054	17.9605	7.12907e-63	5.45725e-61	132.269	Up
FAM126A	1.03448	2.58258	14.3584	1.03278e-42	1.5843e-41	86.1382	Up
NUSAP1	1.03364	3.04905	12.4253	4.17424e-33	3.49671e-32	64.1892	Up
WDR3	1.03223	2.21858	22.4265	7.51699e-91	1.94364e-87	196.347	Up
NONO	1.03007	6.82976	20.6724	1.48776e-79	6.5324e-77	170.469	Up
TNPO1	1.02819	4.00972	20.2249	9.91289e-77	3.20393e-74	164.002	Up
CANX	1.02751	7.09348	18.1676	4.15941e-64	3.65259e-62	135.095	Up
ACTR3	1.02548	4.90871	22.2449	1.15005e-89	1.91163e-86	193.633	Up
ABHD2	1.02499	4.09964	12.4801	2.29935e-33	1.95001e-32	64.7805	Up
RP11-98J23.2	1.02005	1.715	10.5705	7.4871e-25	3.89869e-24	45.3651	Up
RPS17L	1.01794	6.66219	6.83289	1.43004e-11	3.49088e-11	15.2392	Up
TRIP12	1.01751	4.32744	15.8626	8.28385e-51	2.2573e-49	104.655	Up
KIAA1211	1.01509	2.22692	14.8719	2.03009e-45	3.73752e-44	92.3269	Up
LHFPL3	1.01456	4.314	9.05095	7.0358e-19	2.61174e-18	31.7781	Up
PTPRZ1	1.01416	7.35565	12.2259	3.5911e-32	2.84828e-31	62.0556	Up
COPA	1.01354	5.18212	19.3236	4.0099e-71	7.7762e-69	151.16	Up
MAVS	1.0059	3.00197	18.8645	2.59679e-68	3.70735e-66	144.722	Up
H3F3B	1.00527	9.16269	17.2528	1.03525e-58	5.1921e-57	122.741	Up
FEM1A	1.00409	3.02101	15.2484	1.92456e-47	4.11641e-46	96.9542	Up
NLGN1	1.00257	2.8519	14.1536	1.19108e-41	1.71945e-40	83.7105	Up
RP11-611O2.3	1.00249	2.05464	11.8266	2.47706e-30	1.75209e-29	57.8595	Up
MMP16	1.00248	2.35047	14.9161	1.17846e-45	2.2045e-44	92.8671	Up
RP11-286N22.8	1.00217	4.31193	13.4646	3.75164e-38	4.31346e-37	75.7152	Up
BOK	-1.00023	3.50402	-11.204	1.47565e-27	8.94967e-27	51.5303	Down
RP5-850O15.4	-1.00029	1.51899	-14.6395	3.46612e-44	5.84917e-43	89.5089	Down
AC004019.18	-1.00074	1.47597	-15.9257	3.69764e-51	1.0256e-49	105.456	Down
PRKCZ	-1.00136	4.50422	-12.6512	3.53524e-34	3.15326e-33	66.6372	Down
LPPR3	-1.00141	3.01869	-9.08262	5.37725e-19	2.00825e-18	32.0433	Down
AC011558.5	-1.0023	3.205	-8.95585	1.57002e-18	5.7123e-18	30.9866	Down
RP11-552D4.1	-1.00271	2.52169	-12.0331	2.8088e-31	2.10782e-30	60.0168	Down
FAHD2B	-1.00409	3.30713	-15.8169	1.48434e-50	3.98408e-49	104.075	Down
SELM	-1.00425	5.65127	-13.3289	1.77479e-37	1.94267e-36	74.1731	Down
PCDHGA3	-1.00466	1.96019	-14.1197	1.78328e-41	2.53195e-40	83.3098	Down
RAB11B-AS1	-1.00475	3.09645	-17.7749	8.98092e-62	5.90381e-60	129.75	Down
LIPE-AS1	-1.0064	3.74043	-12.5948	6.56138e-34	5.77059e-33	66.0239	Down
PRKAG2-AS1	-1.01006	2.1874	-16.5423	1.26286e-54	4.46627e-53	113.389	Down
CHRM1	-1.0115	1.86017	-11.7795	4.0514e-30	2.8236e-29	57.372	Down
PHYHD1	-1.01201	3.97718	-14.0536	3.90323e-41	5.42281e-40	82.5321	Down
RP11-96D1.11	-1.01536	1.63576	-16.7555	7.68111e-56	3.01429e-54	116.171	Down
AC131097.4	-1.01675	1.0807	-17.6134	8.04337e-61	4.87441e-59	127.571	Down
NSUN5P2	-1.01707	4.25155	-15.1575	5.96697e-47	1.23539e-45	95.8302	Down
TAGLN3	-1.01812	5.3229	-10.1732	3.21771e-23	1.51701e-22	41.6461	Down
IQSEC3	-1.01827	2.28806	-11.2488	9.40755e-28	5.74903e-27	51.976	Down
HRAS	-1.01838	6.21877	-20.5687	6.74126e-79	2.75221e-76	168.966	Down
CYP17A1-AS1	-1.01882	1.58913	-14.5189	1.49531e-43	2.42153e-42	88.0571	Down
CPNE5	-1.02016	3.56285	-12.8752	2.95835e-35	2.79739e-34	69.0976	Down
CHGA	-1.02043	3.91142	-7.5897	7.22412e-14	2.00755e-13	20.4211	Down
AC114546.1	-1.02072	3.0107	-13.3052	2.32653e-37	2.52405e-36	73.9045	Down
NEBL-AS1	-1.02151	1.35958	-18.151	5.22505e-64	4.50341e-62	134.868	Down
MTND1P23	-1.02159	1.79232	-9.24143	1.38033e-19	5.3085e-19	33.3848	Down
SCN1B	-1.02334	4.58085	-14.0279	5.28357e-41	7.28833e-40	82.2315	Down
RP11-498C9.13	-1.02342	1.34835	-10.9319	2.2183e-26	1.2637e-25	48.8473	Down
WBSCR17	-1.02361	2.36887	-11.0992	4.21768e-27	2.49048e-26	50.4905	Down
AC005306.3	-1.02697	2.95262	-13.1881	8.80776e-37	9.19128e-36	72.5837	Down
RP11-849F2.8	-1.02717	2.68267	-15.4357	1.84842e-48	4.30146e-47	99.2818	Down
RP4-597N16.4	-1.02881	1.39364	-18.2583	1.19163e-64	1.11367e-62	136.338	Down
CTD-3184A7.4	-1.0292	3.43925	-17.1587	3.64374e-58	1.73757e-56	121.49	Down
RTBDN	-1.03007	1.3482	-15.2911	1.13044e-47	2.45855e-46	97.4828	Down
AK5	-1.03031	3.00925	-10.4084	3.52151e-24	1.76615e-23	43.8337	Down
HPCAL4	-1.03342	2.86826	-10.3554	5.81986e-24	2.87485e-23	43.3368	Down
CALB2	-1.03378	2.31365	-11.9381	7.67322e-31	5.60112e-30	59.0208	Down
MLXIPL	-1.03431	2.355	-16.3174	2.36886e-53	7.67769e-52	110.475	Down
WFDC2	-1.03618	2.03398	-15.5668	3.5462e-49	8.62315e-48	100.922	Down
LINC00634	-1.03819	4.0227	-12.6883	2.34835e-34	2.10998e-33	67.0429	Down
LINC00085	-1.03933	3.71155	-17.3634	2.34816e-59	1.25043e-57	124.216	Down
EVA1C	-1.04128	3.51215	-14.0556	3.80982e-41	5.29936e-40	82.5562	Down
GJB6	-1.04194	1.36727	-11.8063	3.06376e-30	2.15463e-29	57.6489	Down
GJC2	-1.04202	2.9722	-13.0625	3.6356e-36	3.65776e-35	71.1772	Down
RAB3A	-1.04798	3.98715	-10.8674	4.1858e-26	2.35057e-25	48.2188	Down
RPL21P28	-1.04828	2.64594	-12.4222	4.31715e-33	3.60993e-32	64.1558	Down
BGLAP	-1.04835	1.92752	-16.5776	7.95214e-55	2.87798e-53	113.848	Down
DMKN	-1.04845	1.98212	-13.3324	1.70617e-37	1.86843e-36	74.2122	Down
LTC4S	-1.05027	3.83402	-13.7965	8.02031e-40	1.02776e-38	79.5316	Down
RP11-339B21.15	-1.0509	3.07729	-15.789	2.11626e-50	5.61546e-49	103.723	Down
GSTM5	-1.05102	1.91149	-12.9325	1.56251e-35	1.50253e-34	69.7307	Down
POLR2I	-1.05488	6.60175	-15.6738	9.1538e-50	2.30789e-48	102.268	Down
PRKCG	-1.05661	1.58648	-12.4595	2.87729e-33	2.43216e-32	64.5581	Down
CEND1	-1.05699	5.40798	-13.7553	1.29675e-39	1.64719e-38	79.0547	Down
MAP1LC3A	-1.05789	5.66871	-15.0008	4.15137e-46	8.05055e-45	93.9034	Down
RGS20	-1.05899	2.50281	-15.5731	3.27477e-49	7.98818e-48	101.001	Down
RP11-285F16.1	-1.05994	1.61863	-17.3918	1.60081e-59	8.58352e-58	124.597	Down
CKB	-1.06387	9.92599	-15.5941	2.50962e-49	6.1735e-48	101.266	Down
NEFL	-1.06592	2.53723	-8.33009	2.58583e-16	8.32293e-16	25.958	Down
RP11-298I3.5	-1.06811	2.18622	-14.2203	5.3875e-42	7.93496e-41	84.4982	Down
CSNK2B-LY6G5B-1181	-1.06842	2.20324	-13.6714	3.44283e-39	4.27982e-38	78.0856	Down
ASPHD1	-1.07212	4.88367	-13.2366	5.07973e-37	5.39035e-36	73.1297	Down
SYN2	-1.07288	2.63289	-9.22224	1.6285e-19	6.24123e-19	33.2217	Down
MTCP1	-1.07347	3.29573	-12.481	2.27665e-33	1.93146e-32	64.7903	Down
RBP4	-1.07529	1.80078	-12.9746	9.75354e-36	9.53675e-35	70.1982	Down
DICER1-AS1	-1.07612	3.36617	-17.8486	3.28832e-62	2.27746e-60	130.749	Down
AC015936.3	-1.07623	3.15665	-9.48882	1.59678e-20	6.4714e-20	35.5137	Down
PRCD	-1.07708	2.67855	-15.3423	5.9611e-48	1.33385e-46	98.1185	Down
RP11-285F7.2	-1.07763	2.37633	-15.5245	6.04019e-49	1.44759e-47	100.393	Down
CXCL14	-1.07857	3.93045	-9.10954	4.27591e-19	1.60465e-18	32.2693	Down
SCXA	-1.07963	2.48738	-14.2955	2.19325e-42	3.30564e-41	85.3904	Down
VWA5B2	-1.08084	2.45536	-14.8767	1.91338e-45	3.52822e-44	92.3857	Down
FAM131C	-1.08136	1.82237	-16.6576	2.78423e-55	1.05524e-53	114.891	Down
AC002398.9	-1.08199	2.43653	-13.5242	1.89104e-38	2.21583e-37	76.395	Down
MT1G	-1.08324	4.88376	-9.6057	5.67102e-21	2.35535e-20	36.5359	Down
LIN7B	-1.08333	3.90495	-22.2455	1.13878e-89	1.91163e-86	193.642	Down
SCGB1B2P	-1.08685	1.78423	-17.9366	9.88845e-63	7.30521e-61	131.944	Down
IZUMO4	-1.0874	3.76283	-17.4365	8.77733e-60	4.82878e-58	125.195	Down
SYN1	-1.0883	3.76679	-9.74169	1.67858e-21	7.17133e-21	37.7383	Down
RP11-571M6.8	-1.08931	2.73871	-14.7097	1.47542e-44	2.55846e-43	90.357	Down
RP11-277L2.5	-1.0894	3.0454	-13.9468	1.37571e-40	1.84626e-39	81.2816	Down
RUNDC3A	-1.08963	5.79963	-11.3675	2.82762e-28	1.78035e-27	53.1664	Down
NPIPA7	-1.08998	4.90923	-11.3673	2.83333e-28	1.78346e-27	53.1644	Down
C4orf48	-1.09048	7.54235	-13.0646	3.55099e-36	3.57573e-35	71.2005	Down
RP11-100M12.3	-1.09078	0.960753	-16.0572	6.842e-52	2.00025e-50	107.133	Down
RP11-603J24.17	-1.09128	3.17317	-14.3166	1.70399e-42	2.58667e-41	85.6411	Down
BCL11A	-1.09194	2.30651	-13.5156	2.08613e-38	2.44197e-37	76.2976	Down
RP11-488C13.7	-1.09364	3.03476	-13.2504	4.34101e-37	4.62121e-36	73.2856	Down
PLCH2	-1.09743	2.69549	-14.3493	1.15126e-42	1.76025e-41	86.0304	Down
ITPKA	-1.09795	2.86929	-14.6453	3.23149e-44	5.48105e-43	89.5785	Down
C16orf89	-1.09928	3.24959	-14.0739	3.06795e-41	4.29827e-40	82.7712	Down
SLC27A5	-1.1001	4.31232	-20.6419	2.31963e-79	9.99633e-77	170.027	Down
MAG	-1.10018	4.6402	-7.71811	2.80856e-14	8.01349e-14	21.3487	Down
FABP6	-1.10128	1.73409	-13.1832	9.3085e-37	9.70077e-36	72.5288	Down
LINC00844	-1.10131	5.63205	-8.68236	1.51789e-17	5.21831e-17	28.7502	Down
DKFZP779J2370	-1.10132	1.44994	-18.1667	4.21046e-64	3.68352e-62	135.083	Down
UCN	-1.106	3.13145	-15.2668	1.53043e-47	3.29766e-46	97.1818	Down
TCEAL6	-1.10618	2.43798	-11.6106	2.34211e-29	1.56934e-28	55.6337	Down
ADAP1	-1.10664	4.21767	-13.2583	3.97088e-37	4.24271e-36	73.3741	Down
ZGLP1	-1.10694	3.23228	-16.045	7.99525e-52	2.33155e-50	106.978	Down
CARNS1	-1.10728	3.79218	-9.05654	6.7098e-19	2.49431e-18	31.8249	Down
RBFOX3	-1.10748	2.37824	-10.7051	2.04067e-25	1.09851e-24	46.6512	Down
RP13-582O9.7	-1.10749	2.29013	-10.4691	1.97558e-24	1.00687e-23	44.4054	Down
MYEOV2	-1.10939	7.87619	-13.1218	1.86412e-36	1.90597e-35	71.8398	Down
BRICD5	-1.11138	4.15584	-15.8991	5.19212e-51	1.42989e-49	105.119	Down
FTCD	-1.11153	1.74778	-17.1594	3.60996e-58	1.725e-56	121.5	Down
TMEM151A	-1.11235	3.50896	-12.002	3.90785e-31	2.90821e-30	59.6895	Down
RP11-20B24.4	-1.11297	1.72083	-13.2151	6.48167e-37	6.82202e-36	72.8879	Down
TMEM91	-1.1145	3.59645	-17.6074	8.73063e-61	5.27716e-59	127.489	Down
PRRT1	-1.11497	3.83602	-18.3207	5.03793e-65	4.98884e-63	137.194	Down
CORO6	-1.11797	2.75954	-14.6286	3.95856e-44	6.63686e-43	89.3769	Down
TNFRSF6B	-1.11804	2.57712	-12.7058	1.93518e-34	1.7482e-33	67.2348	Down
RP11-368P15.3	-1.11937	2.05805	-16.6393	3.54107e-55	1.32696e-53	114.652	Down
PNCK	-1.11992	4.12503	-15.5446	4.69244e-49	1.13276e-47	100.644	Down
GDA	-1.12028	1.79035	-12.7805	8.48094e-35	7.82243e-34	68.053	Down
RIIAD1	-1.12084	2.54827	-13.1191	1.91994e-36	1.96218e-35	71.8106	Down
TEX40	-1.12111	1.80638	-14.0002	7.33325e-41	1.00324e-39	81.9061	Down
PNMT	-1.12318	1.60818	-15.4042	2.74305e-48	6.32641e-47	98.8896	Down
C19orf81	-1.12337	3.29928	-14.083	2.7541e-41	3.87489e-40	82.8783	Down
RP11-223I10.1	-1.12592	3.12962	-15.2205	2.72682e-47	5.75823e-46	96.6081	Down
RASL10A	-1.12745	4.58898	-10.2903	1.07489e-23	5.22099e-23	42.7301	Down
TSTD1	-1.12767	3.14713	-11.7966	3.39085e-30	2.37605e-29	57.5484	Down
PLD4	-1.1279	5.04946	-12.9714	1.01033e-35	9.86219e-35	70.1632	Down
RP11-390P2.4	-1.12857	3.69219	-14.5401	1.15668e-43	1.88099e-42	88.3121	Down
PI16	-1.14397	3.14379	-10.8116	7.22807e-26	4.00582e-25	47.6782	Down
PPFIA3	-1.144	4.38794	-19.0354	2.35207e-69	3.75192e-67	147.111	Down
RP11-44N22.3	-1.14575	2.4046	-16.9406	6.64391e-57	2.8738e-55	118.604	Down
ANKRD24	-1.14831	2.6653	-19.9887	2.99674e-75	8.50453e-73	160.611	Down
TUBA8	-1.14923	2.18681	-16.6639	2.56396e-55	9.78129e-54	114.973	Down
FABP3	-1.15215	3.75955	-13.2912	2.7301e-37	2.94539e-36	73.7458	Down
CRLF1	-1.15341	3.94392	-9.82082	8.21359e-22	3.57535e-21	38.4443	Down
NDUFA3	-1.15379	7.96165	-14.0516	3.99381e-41	5.54203e-40	82.5094	Down
SLC25A48	-1.15412	3.45988	-10.4351	2.73323e-24	1.38062e-23	44.0843	Down
CTD-3193O13.9	-1.15502	3.84313	-12.2047	4.5071e-32	3.55181e-31	61.8304	Down
TMEM160	-1.15529	5.81778	-17.2186	1.6359e-58	8.06548e-57	122.287	Down
AC009469.1	-1.15536	3.40983	-15.2495	1.89818e-47	4.06372e-46	96.9679	Down
KLK6	-1.15684	3.34814	-9.71386	2.15599e-21	9.14549e-21	37.491	Down
SLC12A5	-1.15792	3.76465	-13.3086	2.23868e-37	2.43213e-36	73.9427	Down
LCN12	-1.15858	2.38701	-16.0702	5.785e-52	1.70624e-50	107.3	Down
RBP7	-1.1589	2.33106	-14.6202	4.38265e-44	7.32678e-43	89.2759	Down
RP11-69E11.4	-1.16243	3.52897	-14.1472	1.2865e-41	1.85146e-40	83.634	Down
MT-RNR2	-1.16488	11.3294	-6.32376	3.81415e-10	8.54685e-10	12.0327	Down
RP11-49C24.1	-1.16779	2.46254	-18.4787	5.64591e-66	6.47222e-64	139.37	Down
TMEM191A	-1.16895	1.83313	-18.2316	1.723e-64	1.58482e-62	135.971	Down
SLC26A4-AS1	-1.1719	1.40065	-14.5901	6.31672e-44	1.04401e-42	88.9129	Down
HPR	-1.17229	2.66957	-12.505	1.75344e-33	1.49961e-32	65.0492	Down
PTH1R	-1.17434	3.15317	-16.0491	7.59183e-52	2.21668e-50	107.029	Down
TMEM130	-1.17541	3.07299	-10.3134	8.64868e-24	4.22467e-23	42.9451	Down
PCP4	-1.17884	3.3789	-10.7935	8.62616e-26	4.75798e-25	47.5032	Down
CA4	-1.18029	2.77009	-14.8069	4.49817e-45	8.0707e-44	91.5368	Down
RP11-307B6.3	-1.18407	1.77085	-11.887	1.31392e-30	9.47216e-30	58.4878	Down
SULT4A1	-1.19034	2.80181	-10.3761	4.78194e-24	2.37424e-23	43.5311	Down
OPALIN	-1.19629	1.97066	-10.8843	3.54329e-26	1.99603e-25	48.3837	Down
SIGIRR	-1.19685	3.86413	-18.7286	1.73912e-67	2.24839e-65	142.831	Down
RP11-732A19.5	-1.19747	2.17311	-13.6727	3.39065e-39	4.21946e-38	78.1007	Down
RHBDL1	-1.19843	3.33698	-19.3433	3.03142e-71	5.92809e-69	151.438	Down
DNAJC27-AS1	-1.20093	3.02097	-16.0042	1.351e-51	3.88787e-50	106.457	Down
RLTPR	-1.20442	2.37586	-15.8042	1.74415e-50	4.64928e-49	103.915	Down
MRPL41	-1.20521	6.05013	-19.2481	1.16837e-70	2.15786e-68	150.097	Down
RP11-127B20.2	-1.20616	2.05245	-18.8968	1.64922e-68	2.44452e-66	145.174	Down
FAAH	-1.2063	3.92734	-18.5271	2.88034e-66	3.35142e-64	140.04	Down
NUDT14	-1.20637	4.11402	-20.0624	1.03622e-75	3.0524e-73	161.667	Down
SEMA3B-AS1	-1.20895	1.7297	-16.1602	1.81393e-52	5.53236e-51	108.452	Down
AC132217.4	-1.20956	2.98094	-9.73437	1.79289e-21	7.65127e-21	37.6732	Down
SAP25	-1.21036	2.01432	-12.2536	2.66757e-32	2.12665e-31	62.3503	Down
TMEM125	-1.21447	2.15629	-12.8164	5.69492e-35	5.31168e-34	68.448	Down
SYT5	-1.215	3.1581	-12.4525	3.10531e-33	2.6192e-32	64.4825	Down
SOHLH1	-1.21594	1.20293	-15.6969	6.83113e-50	1.73925e-48	102.558	Down
RPRML	-1.21705	1.77629	-14.669	2.42066e-44	4.13896e-43	89.8654	Down
AC008865.1	-1.21853	2.17614	-17.9812	5.37433e-63	4.25394e-61	132.55	Down
PLAC9	-1.22183	2.95727	-16.1356	2.49e-52	7.51553e-51	108.137	Down
EEF1A2	-1.22258	5.88924	-11.1494	2.55374e-27	1.52341e-26	50.9872	Down
MEG3	-1.22425	6.52837	-10.7144	1.86443e-25	1.0069e-24	46.7405	Down
HBQ1	-1.22464	1.63647	-15.1009	1.20466e-46	2.42926e-45	95.1323	Down
LGI3	-1.22588	3.45618	-12.1761	6.12193e-32	4.77744e-31	61.5269	Down
CORT	-1.22835	1.84823	-17.7811	8.25717e-62	5.47444e-60	129.834	Down
PPP1R1A	-1.22929	3.12204	-13.5428	1.52597e-38	1.79892e-37	76.6079	Down
RP11-320H14.1	-1.23128	1.62186	-14.5419	1.13149e-43	1.84133e-42	88.334	Down
KCNH3	-1.23307	2.61708	-14.8875	1.67583e-45	3.10495e-44	92.5174	Down
RP11-316M1.12	-1.23453	2.87434	-13.5578	1.28306e-38	1.52104e-37	76.78	Down
TUBA4A	-1.23726	4.00386	-13.8947	2.53875e-40	3.33404e-39	80.6734	Down
CAPN3	-1.23879	4.48692	-13.584	9.48023e-39	1.13543e-37	77.0803	Down
MOBP	-1.24025	4.26497	-8.24731	4.96252e-16	1.57034e-15	25.3165	Down
TTC9B	-1.2412	4.21321	-11.1825	1.83195e-27	1.10415e-26	51.3161	Down
CAMK2B	-1.24282	3.96218	-13.4562	4.13499e-38	4.74484e-37	75.6187	Down
CTD-2562J17.7	-1.24915	2.08909	-18.5768	1.44312e-66	1.7222e-64	140.727	Down
DTNB	-1.25139	4.06517	-21.8382	5.03491e-87	5.5794e-84	187.582	Down
RP11-498C9.3	-1.25139	2.25655	-13.2535	4.19247e-37	4.46717e-36	73.3202	Down
LGI4	-1.25325	3.68634	-15.6191	1.83037e-49	4.54584e-48	101.579	Down
MT1M	-1.25368	3.92389	-12.2628	2.41582e-32	1.93191e-31	62.4486	Down
LINC00982	-1.25526	2.48024	-17.0916	8.92596e-58	4.11319e-56	120.6	Down
RP11-305K5.1	-1.25542	2.80471	-17.729	1.67702e-61	1.09316e-59	129.129	Down
AC079776.2	-1.25547	1.36322	-15.7378	4.06291e-50	1.0564e-48	103.075	Down
CTD-3232M19.2	-1.25648	2.65446	-20.5585	7.82601e-79	3.08676e-76	168.818	Down
RP11-392E22.12	-1.25684	1.59311	-15.9976	1.47152e-51	4.21203e-50	106.372	Down
CLEC2L	-1.25684	1.81294	-13.9001	2.38137e-40	3.14332e-39	80.7369	Down
TNNT2	-1.25899	1.41784	-14.0873	2.61744e-41	3.68485e-40	82.9289	Down
TIAF1	-1.26126	2.96647	-21.5436	4.02216e-85	3.59999e-82	183.224	Down
CLDN10	-1.26196	2.93906	-14.3002	2.07494e-42	3.13341e-41	85.4455	Down
CTD-2126E3.4	-1.26284	2.13902	-17.9721	6.08815e-63	4.77869e-61	132.426	Down
AC007347.1	-1.26781	3.08335	-19.3842	1.69707e-71	3.34682e-69	152.015	Down
GABRD	-1.26851	3.09602	-12.5317	1.31031e-33	1.12976e-32	65.3381	Down
CYP46A1	-1.26913	3.57133	-18.2662	1.06867e-64	1.01094e-62	136.446	Down
SLC17A7	-1.271	3.29231	-8.33827	2.42376e-16	7.8186e-16	26.0217	Down
RP5-940J5.9	-1.27144	5.31132	-12.6778	2.63756e-34	2.36436e-33	66.9277	Down
RP11-458N5.1	-1.27528	3.63529	-17.1703	3.12219e-58	1.50117e-56	121.644	Down
TNNT1	-1.27677	2.67572	-12.029	2.93647e-31	2.2015e-30	59.9728	Down
RAB26	-1.27745	3.1205	-18.2164	2.12461e-64	1.94653e-62	135.763	Down
CLEC3B	-1.28043	4.15655	-16.0673	6.00652e-52	1.7671e-50	107.262	Down
BEX5	-1.28639	2.84176	-14.3808	7.8876e-43	1.22368e-41	86.4059	Down
PACSIN1	-1.2877	2.65263	-10.2775	1.21271e-23	5.86227e-23	42.6109	Down
S100A13	-1.28866	6.35986	-15.072	1.72208e-46	3.44283e-45	94.7774	Down
PRSS3	-1.28918	1.97587	-16.5959	6.25984e-55	2.28685e-53	114.086	Down
CTD-2210P24.4	-1.29149	2.28567	-17.2784	7.34741e-59	3.78278e-57	123.082	Down
PRODH	-1.29667	3.80625	-14.1344	1.49643e-41	2.13408e-40	83.4839	Down
RP11-161H23.5	-1.29961	2.27452	-10.7071	2.00101e-25	1.07884e-24	46.6706	Down
RP11-434H6.7	-1.30424	2.53345	-18.38	2.21623e-65	2.30241e-63	138.01	Down
AF127577.10	-1.30526	2.09205	-15.5909	2.61313e-49	6.40781e-48	101.225	Down
MATK	-1.30727	2.42714	-16.7548	7.74758e-56	3.03525e-54	116.163	Down
CES4A	-1.30735	2.33809	-17.8632	2.69536e-62	1.8836e-60	130.947	Down
MYBPC1	-1.3092	2.80515	-16.3272	2.0852e-53	6.76773e-52	110.602	Down
ABCC8	-1.31147	3.9171	-12.0472	2.42016e-31	1.82028e-30	60.1644	Down
RP11-6N17.6	-1.31568	1.36365	-16.792	4.7422e-56	1.89289e-54	116.651	Down
KCNJ4	-1.31668	2.29198	-13.8151	6.44661e-40	8.29293e-39	79.7484	Down
RP11-490M8.1	-1.32697	2.67606	-17.4171	1.13893e-59	6.16375e-58	124.936	Down
DOC2A	-1.32704	2.84651	-15.3067	9.29493e-48	2.04444e-46	97.6772	Down
TMEM235	-1.3289	2.22122	-13.6213	6.15638e-39	7.4773e-38	77.5088	Down
NPFF	-1.33016	2.50885	-15.6259	1.67996e-49	4.18568e-48	101.664	Down
MYH7B	-1.33384	2.21188	-21.6236	1.22707e-85	1.24153e-82	184.405	Down
RNF208	-1.33531	4.49757	-17.852	3.13979e-62	2.18108e-60	130.795	Down
NPM2	-1.34299	2.70882	-14.6693	2.41408e-44	4.13074e-43	89.8681	Down
RP11-1079K10.4	-1.34477	1.37158	-13.4966	2.59915e-38	3.0182e-37	76.0794	Down
RP11-282O18.6	-1.35759	3.04161	-18.3615	2.86514e-65	2.92433e-63	137.755	Down
S100A1	-1.35811	6.84748	-12.1787	5.95678e-32	4.65325e-31	61.554	Down
NICN1-AS1	-1.36156	3.23021	-18.3675	2.63415e-65	2.70041e-63	137.839	Down
CHCHD10	-1.36282	5.73562	-17.0454	1.65149e-57	7.47702e-56	119.988	Down
CRYM	-1.36305	2.64628	-10.9681	1.55079e-26	8.89972e-26	49.2016	Down
C9orf24	-1.36555	2.35955	-13.1878	8.83493e-37	9.21549e-36	72.5806	Down
RP11-227B21.2	-1.37101	1.5861	-16.5604	9.95932e-55	3.54921e-53	113.625	Down
ASPDH	-1.37299	3.38139	-17.044	1.68136e-57	7.59747e-56	119.97	Down
DNAAF1	-1.37391	2.01277	-14.6553	2.86102e-44	4.87043e-43	89.6994	Down
PPP1R1B	-1.37424	4.52628	-12.8663	3.26702e-35	3.07552e-34	68.9991	Down
NPY	-1.37435	3.65992	-11.0267	8.68475e-27	5.05004e-26	49.7755	Down
CTD-2396E7.10	-1.37484	1.9423	-16.6526	2.97275e-55	1.12486e-53	114.826	Down
RP11-867G23.4	-1.38505	2.10617	-15.5981	2.38793e-49	5.88659e-48	101.315	Down
RASAL1	-1.38725	2.00269	-15.7959	1.93948e-50	5.15812e-49	103.809	Down
NTSR2	-1.38884	2.95551	-12.8936	2.41237e-35	2.29323e-34	69.2999	Down
LCNL1	-1.38886	2.88306	-14.7976	5.04038e-45	8.9881e-44	91.4237	Down
RP11-810M2.2	-1.38979	4.18581	-15.6464	1.29503e-49	3.24399e-48	101.923	Down
RP11-1100L3.8	-1.39007	1.42532	-15.2168	2.85262e-47	6.00754e-46	96.5633	Down
CPNE6	-1.39068	2.8194	-12.9538	1.23148e-35	1.19308e-34	69.9669	Down
NANOS3	-1.39443	3.36849	-19.5268	2.23352e-72	4.90341e-70	154.032	Down
ADIRF	-1.39609	4.80513	-14.4011	6.18327e-43	9.66359e-42	86.6476	Down
RP11-19P22.8	-1.39631	2.51427	-18.3708	2.51685e-65	2.59158e-63	137.884	Down
GP1BB	-1.41013	4.33592	-16.2496	5.70821e-53	1.80483e-51	109.601	Down
FBXO2	-1.41599	5.19702	-13.6457	4.6363e-39	5.67551e-38	77.7902	Down
PDIA2	-1.41837	3.4936	-16.4126	6.86884e-54	2.30656e-52	111.705	Down
PHYHIP	-1.42432	3.82086	-13.1189	1.92467e-36	1.96529e-35	71.8081	Down
CTC-338M12.5	-1.4362	3.27183	-16.6502	3.07057e-55	1.15999e-53	114.794	Down
HEPN1	-1.43992	5.35604	-13.4525	4.31299e-38	4.94422e-37	75.5768	Down
HPCA	-1.44011	3.92036	-11.8905	1.26657e-30	9.13933e-30	58.5242	Down
RP13-39P12.3	-1.44059	2.75007	-16.3815	1.02958e-53	3.41787e-52	111.303	Down
FAHD2CP	-1.44686	4.40741	-19.2153	1.85778e-70	3.35136e-68	149.635	Down
FAM21D	-1.44795	2.63641	-17.2635	8.96638e-59	4.55582e-57	122.884	Down
AC040173.1	-1.44879	2.59833	-17.5652	1.54385e-60	9.09545e-59	126.922	Down
SERPINI1	-1.45247	4.29541	-14.5375	1.19344e-43	1.93943e-42	88.2811	Down
NECAB2	-1.46331	3.56989	-15.6579	1.12006e-49	2.81479e-48	102.067	Down
PVALB	-1.46398	1.83157	-13.9539	1.2653e-40	1.70103e-39	81.3646	Down
RP11-195F19.5	-1.46595	4.56821	-14.1549	1.17292e-41	1.69534e-40	83.7258	Down
CEMP1	-1.46995	3.29158	-19.518	2.53371e-72	5.45944e-70	153.907	Down
GALNT8	-1.47219	3.03859	-18.0123	3.50926e-63	2.816e-61	132.974	Down
VSNL1	-1.47268	3.55411	-10.0373	1.13521e-22	5.18598e-22	40.3999	Down
PPP1R14A	-1.48197	5.73589	-14.0198	5.8174e-41	7.98212e-40	82.136	Down
RP1-20B21.4	-1.48394	2.28903	-13.6699	3.50403e-39	4.3466e-38	78.0681	Down
CTD-2192J16.22	-1.49509	3.35072	-13.3365	1.62904e-37	1.78733e-36	74.2581	Down
YJEFN3	-1.50095	4.18541	-19.5191	2.49346e-72	5.42293e-70	153.923	Down
PTGDS	-1.50245	9.26607	-11.9493	6.82006e-31	5.00188e-30	59.1377	Down
NKX6-2	-1.51975	4.22092	-11.593	2.80715e-29	1.87178e-28	55.4543	Down
BSCL2	-1.52042	6.22643	-20.6043	4.01412e-79	1.66915e-76	169.482	Down
C2orf82	-1.53044	3.79233	-14.5577	9.3487e-44	1.52884e-42	88.5235	Down
CTD-2369P2.12	-1.53106	2.46704	-14.6113	4.87987e-44	8.12881e-43	89.1691	Down
ST8SIA3	-1.5497	2.64307	-14.8307	3.36389e-45	6.11094e-44	91.8253	Down
SNCB	-1.55548	4.52904	-11.5941	2.77559e-29	1.8518e-28	55.4655	Down
RP1-257A7.5	-1.55764	4.14358	-18.082	1.34969e-63	1.11775e-61	133.924	Down
HCG25	-1.5595	3.60925	-14.8491	2.68457e-45	4.90751e-44	92.0494	Down
RP5-1180E21.5	-1.56434	2.26025	-17.5589	1.68297e-60	9.84033e-59	126.837	Down
EPHB6	-1.56797	3.12117	-16.975	4.2083e-57	1.85125e-55	119.058	Down
MT-RNR1	-1.57563	10.2843	-8.28827	3.59673e-16	1.14672e-15	25.6332	Down
ARHGDIG	-1.58262	4.5672	-14.7052	1.55759e-44	2.69492e-43	90.3032	Down
RP4-583P15.14	-1.5984	2.10798	-15.3751	3.94938e-48	8.99276e-47	98.5275	Down
RP11-386G11.10	-1.60168	6.80414	-13.6218	6.11757e-39	7.43404e-38	77.515	Down
HAPLN2	-1.60236	5.02617	-13.1985	7.8237e-37	8.19376e-36	72.7012	Down
AL139385.1	-1.60502	3.26461	-17.594	1.04585e-60	6.28891e-59	127.31	Down
COX7A1	-1.61648	3.97046	-18.1707	3.98675e-64	3.51423e-62	135.137	Down
AC068831.15	-1.62538	3.29267	-17.1923	2.32749e-58	1.1284e-56	121.936	Down
RP11-1100L3.7	-1.62704	2.50113	-15.0449	2.4089e-46	4.76275e-45	94.444	Down
CA11	-1.62892	5.53887	-18.8335	4.0083e-68	5.6191e-66	144.291	Down
RP11-138I1.4	-1.63022	4.85659	-13.4018	7.71601e-38	8.68275e-37	74.9996	Down
TGFBR3L	-1.63174	2.48103	-16.1391	2.38168e-52	7.19793e-51	108.181	Down
RP11-109P14.10	-1.63974	2.17591	-19.2582	1.01309e-70	1.88604e-68	150.238	Down
CABP1	-1.64342	3.28409	-15.1619	5.64775e-47	1.17242e-45	95.8848	Down
C1QTNF4	-1.65307	3.43423	-18.2763	9.30021e-65	8.90638e-63	136.584	Down
FXYD7	-1.65524	4.25997	-13.6827	3.01915e-39	3.76924e-38	78.2159	Down
RP11-395P17.11	-1.65646	2.69121	-19.1193	7.20912e-70	1.21568e-67	148.287	Down
AIFM3	-1.66114	3.11975	-17.7285	1.68863e-61	1.09766e-59	129.123	Down
MUSTN1	-1.66583	2.80377	-19.9173	8.35945e-75	2.18576e-72	159.59	Down
LY6H	-1.66925	4.99112	-14.2901	2.34025e-42	3.51808e-41	85.326	Down
RP3-406A7.7	-1.67111	2.15836	-21.5317	4.7961e-85	4.1337e-82	183.049	Down
GNG3	-1.67497	3.91898	-13.1683	1.10134e-36	1.14263e-35	72.362	Down
MT3	-1.67586	9.63719	-16.2649	4.68293e-53	1.49314e-51	109.798	Down
AC012615.1	-1.6875	3.49007	-15.6937	7.1092e-50	1.80609e-48	102.519	Down
AC034102.1	-1.70734	2.37433	-15.4695	1.20733e-48	2.85527e-47	99.7049	Down
CTD-2325P2.4	-1.71745	2.79301	-16.8432	2.41096e-56	9.91261e-55	117.323	Down
LA16c-390E6.5	-1.74173	3.33226	-18.9947	4.17211e-69	6.56008e-67	146.541	Down
AC091171.1	-1.7482	2.09156	-17.967	6.52251e-63	5.0427e-61	132.358	Down
CTD-2540B15.11	-1.75655	2.14914	-16.7674	6.56543e-56	2.58518e-54	116.327	Down
ZACN	-1.75846	3.30213	-17.8975	1.68876e-62	1.19814e-60	131.412	Down
HHATL	-1.7593	4.33423	-17.3051	5.13212e-59	2.65399e-57	123.439	Down
CTD-2396E7.9	-1.77169	2.46353	-17.9419	9.19694e-63	6.88174e-61	132.016	Down
CCK	-1.78388	3.43996	-12.1865	5.48207e-32	4.2925e-31	61.6363	Down
CTD-2647L4.5	-1.80025	1.82153	-19.8382	2.6055e-74	6.51963e-72	158.46	Down
RP5-977B1.11	-1.82416	2.37199	-14.5606	9.02106e-44	1.47837e-42	88.559	Down
SST	-1.84289	3.11783	-14.9931	4.56492e-46	8.83044e-45	93.8091	Down
RP11-618K13.2	-1.84738	5.87798	-15.2973	1.04628e-47	2.28835e-46	97.5596	Down
RP11-638I2.6	-1.85633	3.20843	-15.1158	1.00181e-46	2.03607e-45	95.3155	Down
RP4-545K15.3	-1.85806	2.47873	-16.6724	2.29215e-55	8.80209e-54	115.085	Down
MAL	-1.89102	3.88597	-15.3141	8.47827e-48	1.87545e-46	97.7686	Down
RP11-288G11.3	-1.90833	2.71324	-18.1049	9.84994e-64	8.305e-62	134.238	Down
AC136297.1	-1.93413	3.60579	-14.402	6.1184e-43	9.56863e-42	86.6581	Down
GRIN1	-1.95844	3.89626	-12.9506	1.27531e-35	1.23349e-34	69.9322	Down
CALY	-1.99517	3.84086	-14.6346	3.68026e-44	6.18363e-43	89.4493	Down
GDF1	-2.02752	4.92051	-14.1538	1.18898e-41	1.71748e-40	83.7123	Down
SNCG	-2.02789	4.94203	-17.2707	8.14574e-59	4.16614e-57	122.98	Down
RP11-63M22.2	-2.04754	2.55863	-18.3457	3.56599e-65	3.58322e-63	137.537	Down
FXYD1	-2.0626	5.41964	-17.2327	1.3548e-58	6.72229e-57	122.474	Down
CCNI2	-2.11968	3.40006	-20.3096	2.90804e-77	9.80766e-75	165.222	Down
NRGN	-2.14493	5.90378	-13.8391	4.86839e-40	6.29402e-39	80.0271	Down
CTD-2540B15.13	-2.23906	4.07975	-18.4349	1.03664e-65	1.14331e-63	138.766	Down
AP003068.9	-2.41915	2.61772	-17.8385	3.77619e-62	2.5922e-60	130.612	Down
RP11-192H23.5	-2.43329	2.14066	-16.2374	6.6824e-53	2.10713e-51	109.444	Down
AC007192.6	-2.69276	3.4884	-25.0666	2.13579e-108	2.4851e-104	236.545	Down
RP11-862L9.3	-2.77989	4.24029	-15.9845	1.74085e-51	4.95854e-50	106.205	Down
