# Supplementary material for: MPZL1 as an HGF/MET signaling amplifier promotes cell migration and invasion in glioblastoma
Source: Genes Dis. 2023 Sep 9;11(5):101085. doi: 10.1016/j.gendis.2023.101085 (PMC11176650; doi:10.1016/j.gendis.2023.101085)
Supplement: Multimedia component 3 [file mmc3.xlsx]

## Sheet: Tab_1 Ms expression matrix
Table S2. Differentially expressed proteins of proteomics analysis
Protein	HGF(+)_1	HGF(+)_2	HGF(+)_3	HGF(-) 1	HGF(-) _2	HGF(-) _3	ratio	t.test_p.value	regulated	ID	ProteinGroups	PeptidesNumber	UniquePeptidesNumber	Coverage	MolWeight	ProteinScore	FDR	Description	GeneName
D4A560	6.1076e+06	5.16424e+06	5.28853e+06	1424.99	5533.91	4897.06	1396.8	0.00305131	up	18	D4A560;A0A096MJ99	1	1	9.9	16.358	4.6412	0	Vesicle-associated membrane protein 4 OS=Rattus norvegicus OX=10116 GN=Vamp4 PE=1 SV=1	Vamp4
Q5FVH7	4.75104e+06	4.88584e+06	4.11054e+06	1424.99	5533.91	4897.06	1159.54	0.00319937	up	224	Q5FVH7;A0A0G2JV28	1	1	7.5	18.584	2.0405	0.00040502	Male-enhanced antigen 1 OS=Rattus norvegicus OX=10116 GN=Mea1 PE=1 SV=1	Mea1
Q5U1V9	5.00828e+06	4.51394e+06	3.45409e+06	1424.99	5533.91	4897.06	1094.5	0.00226789	up	4468	Q5U1V9	1	1	6.2	22.66	1.9081	0.0014065	Tetraspanin-31 OS=Rattus norvegicus OX=10116 GN=Tspan31 PE=2 SV=1	Tspan31
Q0ZFS4	1.89849e+06	4.45677e+06	6.13902e+06	1424.99	5533.91	4897.06	1053.84	0.000295393	up	3956	Q0ZFS4	2	2	22.9	12.372	3.3188	0.00022075	Mitochondrial ribosomal protein S33 OS=Rattus norvegicus OX=10116 GN=Mrps33 PE=1 SV=1	Mrps33
Q6AYT8	2.80889e+06	3.99958e+06	1.96102e+06	1424.99	5533.91	4897.06	739.669	0.00101019	up	4933	Q6AYT8	2	2	13.3	29.501	5.8788	0	Myelin protein zero-like protein 1 OS=Rattus norvegicus OX=10116 GN=Mpzl1 PE=2 SV=1	Mpzl1
P10158	1.76907e+06	2.55028e+06	1.6682e+06	1424.99	5533.91	4897.06	505.025	0.00244385	up	3488	P10158	1	1	6.2	30.115	14.665	0	Fos-related antigen 1 OS=Rattus norvegicus OX=10116 GN=Fosl1 PE=2 SV=1	Fosl1
Q9JJP0	1.35806e+06	1.34345e+06	1.81972e+06	1424.99	5533.91	4897.06	381.346	0.00351814	up	5246	Q9JJP0	2	2	3.5	74.186	8.0483	0	Sodium-dependent phosphate transporter 1 OS=Rattus norvegicus OX=10116 GN=Slc20a1 PE=1 SV=1	Slc20a1
Q4V8I2	1.36686e+06	735451	994449	1424.99	5533.91	4897.06	261.199	0.00209255	up	603	Q4V8I2;A0A0G2K4H8	2	2	7.8	62.637	3.1028	0.00021716	Condensin-2 complex subunit H2 OS=Rattus norvegicus OX=10116 GN=Ncaph2 PE=1 SV=1	Ncaph2
A0A0U1RRW3	741899	1.37307e+06	470787	1424.99	5533.91	4897.06	218.097	0.000844	up	937	A0A0U1RRW3	1	1	8.5	15.837	3.2793	0.00021997	Ribosomal protein S19-binding protein 1 OS=Rattus norvegicus OX=10116 GN=Rps19bp1 PE=4 SV=1	Rps19bp1
Q5PQL3	780161	498009	1.29119e+06	1424.99	5533.91	4897.06	216.714	0.00101584	up	4406	Q5PQL3	2	2	7.5	63.736	5.7924	0	Signal peptide peptidase-like 2B OS=Rattus norvegicus OX=10116 GN=Sppl2b PE=2 SV=1	Sppl2b
D3Z8C7	499919	584002	308282	1424.99	5533.91	4897.06	117.426	0.00277657	up	842	D3Z8C7;A0A0G2KAW5	2	2	5.2	76.079	5.4528	0	WD repeat domain 48 OS=Rattus norvegicus OX=10116 GN=Wdr48 PE=1 SV=1	Wdr48
D4A9J3	476903	257038	415951	1424.99	5533.91	4897.06	96.9885	0.00321893	up	2410	D4A9J3	3	3	4.7	92.542	12.37	0	Sema domain, immunoglobulin domain (Ig), transmembrane domain (TM) and short cytoplasmic domain, (Semaphorin) 4C (Predicted) OS=Rattus norvegicus OX=10116 GN=Sema4c PE=3 SV=1	Sema4c
Q4V8J4	160039	258538	478171	1424.99	5533.91	4897.06	75.6369	0.00177012	up	4204	Q4V8J4	1	1	4.2	51.011	4.754	0	Glycerol-3-phosphate acyltransferase 3 OS=Rattus norvegicus OX=10116 GN=Gpat3 PE=1 SV=1	Gpat3
F1M6Q1	213398	244726	398137	1424.99	5533.91	4897.06	72.222	0.00378108	up	2842	F1M6Q1	1	1	3.7	50.283	1.5412	0.0040984	Schwannomin-interacting protein 1 OS=Rattus norvegicus OX=10116 GN=Schip1 PE=4 SV=3	Schip1
D4A6X7	121758	277293	345633	1424.99	5533.91	4897.06	62.811	0.0020395	up	2340	D4A6X7;Q4KLH2	2	2	7.7	33.908	1.6234	0.0033451	Phosphopantothenoylcysteine synthetase OS=Rattus norvegicus OX=10116 GN=Ppcs PE=1 SV=1	Ppcs
M0R885	262081	285388	184158	1424.99	5533.91	4897.06	61.7096	0.00618604	up	3282	M0R885	1	1	4.3	63.621	3.6415	0	Lin-9 DREAM MuvB core complex component OS=Rattus norvegicus OX=10116 GN=Lin9 PE=1 SV=2	Lin9
A0A0G2JV08	221954	226895	186904	1424.99	5533.91	4897.06	53.6231	0.00969562	up	221	A0A0G2JV08;A0A0G2K2I0	1	1	1.4	80.151	1.9911	0.00080775	SUZ12 polycomb repressive complex 2 subunit OS=Rattus norvegicus OX=10116 GN=Suz12 PE=1 SV=1	Suz12
D4AB75	166908	89101.4	212375	1424.99	5533.91	4897.06	39.5062	0.00368359	up	2450	D4AB75	1	1	2.1	113.16	3.6349	0	Zinc finger protein 217 OS=Rattus norvegicus OX=10116 GN=Zfp217 PE=1 SV=1	Zfp217
D3ZJD2	68323.6	75728.2	65702.6	1424.99	5533.91	4897.06	17.6919	0.019077	up	1821	D3ZJD2	1	1	1.3	156	1.4657	0.0046656	ATPase family, AAA domain-containing 2 OS=Rattus norvegicus OX=10116 GN=Atad2 PE=1 SV=2	Atad2
D3ZQP6	2.30641e+06	3.61768e+06	3.3336e+06	855256	684277	909993	3.77938	0.00260033	up	1952	D3ZQP6	6	6	12.9	75.143	8.6915	0	Sema domain, immunoglobulin domain (Ig), and GPI membrane anchor, (Semaphorin) 7A (Predicted) OS=Rattus norvegicus OX=10116 GN=Sema7a PE=1 SV=1	Sema7a
B0BN56	6.32013e+06	9.59658e+06	6.97747e+06	1.83015e+06	1.8687e+06	3.27079e+06	3.28484	0.00891502	up	1086	B0BN56	4	4	20.4	43.961	22.125	0	28S ribosomal protein S31, mitochondrial OS=Rattus norvegicus OX=10116 GN=Mrps31 PE=2 SV=1	Mrps31
Q9QX19	194515	293350	196235	68493.6	40398	107809	3.15689	0.0336256	up	278	Q9QX19;E9PSL7;A0A0G2JWA9	5	5	3.3	185.92	6.214	0	Citron rho-interacting serine/threonine kinase OS=Rattus norvegicus OX=10116 GN=Cit PE=1 SV=1	Cit
Q32PZ0	1.25282e+06	1.35429e+06	1.96109e+06	751028	397501	325844	3.0984	0.0245937	up	4000	Q32PZ0	4	4	13.1	42.234	4.4188	0	PAK1-interacting protein 1 OS=Rattus norvegicus OX=10116 GN=Pak1ip1 PE=1 SV=1	Pak1ip1
D3ZDX7	4.62172e+06	7.08667e+06	3.08037e+06	1.91578e+06	1.446e+06	1.65071e+06	2.95038	0.0390721	up	1710	D3ZDX7	2	2	10	24.019	4.0063	0	Mitochondrial ribosomal protein L48 OS=Rattus norvegicus OX=10116 GN=Mrpl48 PE=1 SV=1	Mrpl48
P97827	3.93679e+07	5.59822e+07	6.41187e+07	1.40735e+07	1.91942e+07	2.09984e+07	2.93864	0.00527245	up	3906	P97827;P08721	9	9	46.1	34.963	142.05	0	Osteopontin OS=Rattus norvegicus OX=10116 PE=2 SV=1	-
G3V8V4	1.1905e+07	1.07277e+07	1.27739e+07	5.12966e+06	3.32802e+06	3.6636e+06	2.92103	0.00747061	up	3169	G3V8V4;Q3T1K1	3	3	11.8	44.951	5.8338	0	Ceramide synthase 2 OS=Rattus norvegicus OX=10116 GN=Cers2 PE=1 SV=1	Cers2
D4AAL2	479162	820077	559108	161507	168705	306326	2.91946	0.0158562	up	2432	D4AAL2	5	5	7	130.29	8.6605	0	Non-SMC condensin II complex, subunit G2 OS=Rattus norvegicus OX=10116 GN=Ncapg2 PE=4 SV=2	Ncapg2
A0A0G2K796	5.71036e+06	4.23846e+06	5.89342e+06	2.10557e+06	2.13294e+06	1.36531e+06	2.82704	0.00586878	up	708	A0A0G2K796;D3ZUW6	4	4	38.1	18.196	2.7832	0.00021222	Ubiquitin-conjugating enzyme E2C OS=Rattus norvegicus OX=10116 GN=Ube2c PE=3 SV=1	Ube2c
Q2M2S1	4.33609e+06	3.39012e+06	2.57845e+06	1.4488e+06	733834	1.83534e+06	2.56464	0.0487841	up	3983	Q2M2S1	4	4	16.7	37.857	15.238	0	Torsin OS=Rattus norvegicus OX=10116 GN=Tor1b PE=1 SV=1	Tor1b
B5DFA8	386622	536095	450059	180426	232162	153577	2.42469	0.0051026	up	1487	B5DFA8;D3ZH30	3	3	7	58.948	3.1798	0.00021863	mRNA-capping enzyme OS=Rattus norvegicus OX=10116 GN=Rngtt PE=1 SV=1	Rngtt
A3KNA0	2.69062e+06	2.12413e+06	3.33487e+06	1.57018e+06	1.03168e+06	906231	2.32309	0.0172384	up	1043	A3KNA0	11	11	12.7	170.76	17.397	0	RNA helicase aquarius OS=Rattus norvegicus OX=10116 GN=Aqr PE=1 SV=1	Aqr
D4ABM5	9.7328e+06	9.04457e+06	1.01364e+07	5.91398e+06	3.75999e+06	3.2369e+06	2.23949	0.0397118	up	2463	D4ABM5	7	7	33.5	25.799	16.508	0	Mitochondrial ribosomal protein S34 OS=Rattus norvegicus OX=10116 GN=Mrps34 PE=1 SV=1	Mrps34
Q501R9	614518	633202	452301	283727	251793	227512	2.22798	0.00616042	up	451	Q501R9;A0A0G2K0K7;F1LSE5	2	2	4.3	109.83	1.6764	0.0023683	Next to BRCA1 gene 1 protein OS=Rattus norvegicus OX=10116 GN=Nbr1 PE=1 SV=1	Nbr1
A0JN29	2.2871e+07	1.35439e+07	2.33208e+07	8.20351e+06	7.68069e+06	1.09808e+07	2.22355	0.0278603	up	997	A0JN29	6	6	23.4	42.169	17.94	0	Limb and neural patterns OS=Rattus norvegicus OX=10116 GN=Lnpk PE=1 SV=1	Lnpk
D3ZAQ9	4.44704e+06	5.99088e+06	5.1873e+06	2.64084e+06	2.23619e+06	2.4861e+06	2.12209	0.00399924	up	1634	D3ZAQ9	4	4	22.5	32.642	19.545	0	ERCC excision repair 1, endonuclease non-catalytic subunit OS=Rattus norvegicus OX=10116 GN=Ercc1 PE=4 SV=1	Ercc1
B2GV02	1.31701e+06	1.07447e+06	978688	555341	485093	556218	2.11077	0.00489569	up	1247	B2GV02	5	5	16	69.919	16.367	0	Rac GTPase-activating protein 1 OS=Rattus norvegicus OX=10116 GN=Racgap1 PE=1 SV=1	Racgap1
A0A0G2KB73	442052	561586	307406	165308	256118	208567	2.08105	0.0336292	up	848	A0A0G2KB73	9	9	6	266.24	19.6	0	Replication timing regulatory factor 1 OS=Rattus norvegicus OX=10116 GN=Rif1 PE=1 SV=1	Rif1
Q4KLN6	5.13188e+07	5.75785e+07	4.79565e+07	2.733e+07	2.76497e+07	2.1172e+07	2.05976	0.00406456	up	2365	Q4KLN6;D4A7M6;D4ADQ1	17	17	53.1	45.038	77.637	0	Ribonucleoside-diphosphate reductase subunit M2 OS=Rattus norvegicus OX=10116 GN=Rrm2 PE=2 SV=1	Rrm2
Q91ZZ8	3.86135e+06	3.50315e+06	3.2225e+06	2.25212e+06	1.77877e+06	1.25891e+06	2.0014	0.0410814	up	139	Q91ZZ8;G3V821;A0A0G2JTC2	3	3	35.8	18.661	5.5289	0	Centrosomal protein centrin 3 (Fragment) OS=Rattus norvegicus OX=10116 PE=2 SV=1	-
D4ACP4	4.92619e+06	2.63859e+06	3.06047e+06	9.54614e+06	5.87244e+06	5.96706e+06	0.49684	0.0466224	down	2491	D4ACP4	1	1	8.4	22.242	14.626	0	Transmembrane 4 L six family member 1 OS=Rattus norvegicus OX=10116 GN=Tm4sf1 PE=4 SV=1	Tm4sf1
A0A0G2KAP1	81684.8	136128	145749	237813	198152	296104	0.496621	0.037782	down	837	A0A0G2KAP1;D3ZNZ5	3	2	7.3	53.43	3.7359	0	Endoplasmic reticulum oxidoreductase 1 beta OS=Rattus norvegicus OX=10116 GN=Ero1b PE=1 SV=1	Ero1b
Q6P747	1.89108e+06	2.61623e+06	3.5804e+06	5.3078e+06	4.35641e+06	6.78356e+06	0.49172	0.0373864	down	2844	Q6P747;F1M6V1;A0A096MKG6	6	6	15.6	60.806	18.516	0	Heterochromatin protein 1-binding protein 3 OS=Rattus norvegicus OX=10116 GN=Hp1bp3 PE=1 SV=1	Hp1bp3
F1M6T6	250226	223187	198484	539355	388000	461684	0.483714	0.0048741	down	227	F1M6T6;A0A0G2JV49	2	2	2.9	97.641	4.5307	0	Protein phosphatase 6, regulatory subunit 2 OS=Rattus norvegicus OX=10116 GN=Ppp6r2 PE=1 SV=3	Ppp6r2
M0R8J3	180534	177771	250413	417955	332069	510123	0.483053	0.0125008	down	3286	M0R8J3	2	2	3.4	110	2.3871	0.00020687	Junction-mediating and regulatory protein OS=Rattus norvegicus OX=10116 GN=Jmy PE=1 SV=2	Jmy
A0A0G2JZH9	28326.9	33748.4	36025.3	75720.4	50052	77380.7	0.48289	0.0211292	down	411	A0A0G2JZH9	1	1	1.3	145.02	2.1799	0.00040933	DExH-box helicase 57 OS=Rattus norvegicus OX=10116 GN=Dhx57 PE=4 SV=1	Dhx57
P61959	80268875	8.53625e+07	7.69935e+07	1.57208e+08	1.73314e+08	172903166	0.481948	7.95e-05	down	2810	P61959;Q5XIF4;F1M2K3	1	1	12.6	10.871	3.2371	0.00021959	Small ubiquitin-related modifier 2 OS=Rattus norvegicus OX=10116 GN=Sumo2 PE=1 SV=1	Sumo2
B2GV71	895762	720913	459418	1.87433e+06	1.1321e+06	1.32015e+06	0.479846	0.0423924	down	1263	B2GV71	3	3	8.5	38.229	3.0834	0.00021692	Arginine-hydroxylase NDUFAF5, mitochondrial OS=Rattus norvegicus OX=10116 GN=Ndufaf5 PE=2 SV=1	Ndufaf5
A0A0G2JTQ5	1.96371e+06	1.13146e+06	1.54849e+06	3.17504e+06	3.82613e+06	2.72398e+06	0.477489	0.0226768	down	159	A0A0G2JTQ5;Q5XIG6	4	4	17	49.072	14.929	0	N-acetylgalactosamine kinase OS=Rattus norvegicus OX=10116 GN=Galk2 PE=1 SV=1	Galk2
Q925R7	1.92463e+06	1.58798e+06	1.70652e+06	3.52658e+06	4.71327e+06	2.88981e+06	0.468939	0.0229669	down	5186	Q925R7	6	6	16.1	69.116	18.108	0	Polypeptide N-acetylgalactosaminyltransferase 10 OS=Rattus norvegicus OX=10116 GN=Galnt10 PE=2 SV=1	Galnt10
P13233	4.09104e+06	3.0086e+06	3.39238e+06	8.08486e+06	8.87561e+06	5.43097e+06	0.468572	0.0202436	down	55	P13233;A0A097BVJ5	8	8	33.8	47.268	25.774	0	2',3'-cyclic-nucleotide 3'-phosphodiesterase OS=Rattus norvegicus OX=10116 GN=Cnp PE=1 SV=2	Cnp
Q6AYP5	1.01845e+07	7.53178e+06	6.52571e+06	2.19108e+07	1.47189e+07	1.56112e+07	0.464043	0.0131107	down	209	Q6AYP5;A0A0G2JUT1	8	8	27.7	51.853	115.35	0	Cell adhesion molecule 1 OS=Rattus norvegicus OX=10116 GN=Cadm1 PE=1 SV=1	Cadm1
D4A447	998675	1.52147e+06	1.03018e+06	3.2843e+06	2.24696e+06	2.12783e+06	0.463543	0.0161785	down	2276	D4A447	12	12	12.9	161.88	31.366	0	CD109 molecule OS=Rattus norvegicus OX=10116 GN=Cd109 PE=4 SV=2	Cd109
P25093	396040	472281	760197	1.06889e+06	1.38735e+06	1.10889e+06	0.456791	0.0373718	down	2846	P25093;F1M6W1	3	3	10.3	45.975	6.6397	0	Fumarylacetoacetase OS=Rattus norvegicus OX=10116 GN=Fah PE=1 SV=1	Fah
Q642B0	3.79116e+06	2.95171e+06	3.63581e+06	8.51847e+06	8.62035e+06	6.1099e+06	0.446419	0.00617766	down	4736	Q642B0	9	8	26.9	62.561	41.722	0	Glypican 4 OS=Rattus norvegicus OX=10116 GN=Gpc4 PE=1 SV=1	Gpc4
Q7TP99	473914	480517	304030	1.14917e+06	931806	769782	0.441447	0.0139412	down	2602	Q7TP99;F1LMA9	9	9	6.2	230.73	16.481	0	Ab1-133 OS=Rattus norvegicus OX=10116 GN=Znfx1 PE=1 SV=1	Znfx1
Q08850	1.89043e+06	1.69921e+06	1.42723e+06	4.72539e+06	2.83933e+06	3.94109e+06	0.436029	0.0159449	down	3140	Q08850;G3V8I4	4	4	24.5	34.209	9.0412	0	Syntaxin-4 OS=Rattus norvegicus OX=10116 GN=Stx4 PE=1 SV=1	Stx4
Q4V8B7	1.77807e+06	1.21693e+06	974064	3.1425e+06	3.5351e+06	2.43876e+06	0.435378	0.0210033	down	4189	Q4V8B7	4	4	18.2	36.907	13.138	0	Inactive hydroxysteroid dehydrogenase-like protein 1 OS=Rattus norvegicus OX=10116 GN=Hsdl1 PE=2 SV=1	Hsdl1
D4ACC2	3.46411e+06	2.053e+06	2.77817e+06	7.02371e+06	7.93506e+06	4.10065e+06	0.435233	0.0359452	down	1690	D4ACC2;D3ZD05	16	16	31.7	90.221	62.31	0	KN motif and ankyrin repeat domain-containing protein 2 OS=Rattus norvegicus OX=10116 GN=Kank2 PE=1 SV=2	Kank2
A0A0G2K2V5	3.47048e+06	3.86948e+06	6.3924e+06	9.60611e+06	1.44065e+07	8.59836e+06	0.421097	0.0244791	down	550	A0A0G2K2V5	14	4	29.4	81.995	29.803	0	Exocyst complex component 1 OS=Rattus norvegicus OX=10116 GN=Exoc1 PE=1 SV=1	Exoc1
D3ZHB7	703674	434308	539543	1.29821e+06	1.32216e+06	1.38657e+06	0.418655	0.0219523	down	1781	D3ZHB7;A0A1B0GWQ0	15	2	25.6	106.61	2.8655	0.00021368	Ubiquitin protein ligase E3C OS=Rattus norvegicus OX=10116 GN=Ube3c PE=1 SV=3	Ube3c
B2RYI7	1.06081e+06	944280	744856	2.44618e+06	2.37549e+06	2.38206e+06	0.381738	0.0107515	down	1296	B2RYI7;F7ETI3;D4A0P5	3	3	12.8	51.439	8.4384	0	Wdr41 protein OS=Rattus norvegicus OX=10116 GN=Wdr41 PE=2 SV=1	Wdr41
Q8VBU2	1.84076e+06	2.13706e+06	1.06576e+06	6.05495e+06	3.64134e+06	5.25324e+06	0.337374	0.0161754	down	110	Q8VBU2;A0A0G2JSU4;A0A0G2JSV0	4	4	19.4	40.779	5.4217	0	Protein NDRG2 OS=Rattus norvegicus OX=10116 GN=Ndrg2 PE=1 SV=1	Ndrg2
Q66HR0	369961	342635	148859	1.0629e+06	804234	817885	0.320837	0.0438018	down	20	Q66HR0;A0A096MJB7;M0R3V5;M0RAK3	3	3	4.9	96.003	7.5114	0	Solute carrier family 12 member 9 OS=Rattus norvegicus OX=10116 GN=Slc12a9 PE=1 SV=1	Slc12a9
D3ZE20	759451	506537	641348	2.43573e+06	2.51404e+06	1.37912e+06	0.30137	0.0111997	down	1714	D3ZE20;A0A0G2JXL2	5	5	11.1	89.24	10.658	0	Nuclear factor of-activated T-cells 1 OS=Rattus norvegicus OX=10116 GN=Nfatc1 PE=4 SV=3	Nfatc1
D3ZEF4	97515.4	78446.2	108299	365188	352852	237034	0.297633	0.00318298	down	891	D3ZEF4;A0A0H2UHP4;A0A0G2K959	2	2	1.8	192.66	1.0887	0.0096208	Cullin-7 OS=Rattus norvegicus OX=10116 GN=Cul7 PE=1 SV=1	Cul7
B4F7D5	4.59389e+06	4.43875e+06	2.23947e+06	1.57161e+07	1.01843e+07	1.24546e+07	0.29389	0.016997	down	1414	B4F7D5	3	3	8	55.181	3.4106	0.00022139	RGD1566403 protein OS=Rattus norvegicus OX=10116 GN=Tmem181 PE=1 SV=1	Tmem181
P02680	1.36527e+06	1.20004e+06	880266	6.43262e+06	3.54109e+06	3.52694e+06	0.255216	0.00762697	down	3431	P02680	2	2	7.4	50.632	11.209	0	Fibrinogen gamma chain OS=Rattus norvegicus OX=10116 GN=Fgg PE=1 SV=3	Fgg
D3ZKR9	7338.02	4953.48	84313.8	699592	711899	616042	0.0476468	0.0490972	down	1849	D3ZKR9	3	3	3	168.34	2.5383	0.00020903	Terminal uridylyl transferase 7 OS=Rattus norvegicus OX=10116 GN=Tut7 PE=1 SV=3	Tut7
Q62656	7338.02	4953.48	6502.17	452467	638117	384705	0.012739	3.37e-05	down	2613	Q62656;F1LMY3	4	4	2.8	255.34	8.759	0	Receptor-type tyrosine-protein phosphatase zeta OS=Rattus norvegicus OX=10116 GN=Ptprz1 PE=1 SV=1	Ptprz1
D4A249	7338.02	4953.48	6502.17	467349	803456	419914	0.0111158	0.0002016	down	2222	D4A249	1	1	6.1	31.189	2.5458	0.00020921	Metallo-beta-lactamase domain-containing 2 OS=Rattus norvegicus OX=10116 GN=Mblac2 PE=1 SV=1	Mblac2
P30121	7338.02	4953.48	6502.17	2.02671e+06	1.33842e+06	805591	0.0045061	0.000606582	down	3627	P30121	1	1	12.3	24.356	2.0473	0.00040535	Metalloproteinase inhibitor 2 OS=Rattus norvegicus OX=10116 GN=Timp2 PE=1 SV=3	Timp2
