# Supplementary material for: MPZL1 as an HGF/MET signaling amplifier promotes cell migration and invasion in glioblastoma
Source: Genes Dis. 2023 Sep 9;11(5):101085. doi: 10.1016/j.gendis.2023.101085 (PMC11176650; doi:10.1016/j.gendis.2023.101085)
Supplement: Multimedia component 4 [file mmc4.xlsx]

## Sheet: 1
Table S3. Primers and siRNA sequences
Primer pairs used in this study	Forward Primer	Reverse Primer
Vamp4-Rat	GGGCCGGGTGGTGGA	TCGTCATTTAGGTGGCGCTT
Tspan31-Rat	GCGGATTTGCCTGTTCCAAG	GAGCAATAAGCCCACAAGCATA
Mpzl1-Rat	CTCCATGTGGTGGAAATAGACAAC	GAGCCTGCTTAACTGGTGACA
Sema4c-Rat	AGTGCTTCAACTTCATCCGCTTCC	GGCATTTACCCTTCCCGTCCTCA
GAPDH-Rat	TTGTGCAGTGCCAGCCTC	TCCCGTTGATGACCAGCTTC
Rat siRNA Sequence	Sequence
	sense（5'-3'）	antisense（5'-3'）
Vamp4-Rat-(#1)	GGACGAAGUUAUUGAUGUATT	UACAUCAAUAACUUCGUCCTT
Vamp4-Rat-(#2)	GGACAAAUCAGAAAGCUUATT	UAAGCUUUCUGAUUUGUCCTT
Vamp4-Rat-(#3)	GCUAAUGAUUAUCACUCAGTT	CUGAGUGAUAAUCAUUAGCTT
Tspan31-Rat-(#1)	GGUCUUCAUCUUCCAGUUUTT	AAACUGGAAGAUGAAGACCTT
Tspan31-Rat-(#2)	GCACCUACAUGAUGAUGCUTT	AGCAUCAUCAUGUAGGUGCTT
Tspan31-Rat-(#3)	GAGCCAAUCCUAGUGCCUUTT	AAGGCACUAGGAUUGGCUCTT
Mpzl1-Rat-(#1)	GGGCUGUUGACAGCUAGAATT	UUCUAGCUGUCAACAGCCCTT
Mpzl1-Rat-(#2)	GGAAGCUCACGUGCACGUUTT	AACGUGCACGUGAGCUUCCTT
Mpzl1-Rat-(#3)	GCUCCAUGUGGUGGAAAUATT	UAUUUCCACCACAUGGAGCTT
Sema4c-Rat-(#1)	CCUUGGAUCGUGCAGAAUUTT	AAUUCUGCACGAUCCAAGGTT
Sema4c-Rat-(#2)	GCAAAUUUGGACCCUUCAATT	UUGAAGGGUCCAAAUUUGCTT
Sema4c-Rat-(#3)	GCAGAAAGCUACCUUGUUUTT	AAACAAGGUAGCUUUCUGCTT
Human siRNA Sequence	Sequence
	sense（5'-3'）	antisense（5'-3'）
MPZL1-Homo	GCUCUUGACAGCUGGAGUATT	UACUCCAGCUGUCAAGAGCTT
MET-homo	GCUGGUGGCACUUUACUUATT	UAAGUAAAGUGCCACCAGCTT
